# Supplementary material for: Effect of Post-Hatch Heat-Treatment in Heat-Stressed Transylvanian Naked Neck Chicken
Source: Animals (Basel). 2021 May 27;11(6):1575. doi: 10.3390/ani11061575 (PMC8227715; doi:10.3390/ani11061575)
Supplement: Supplementary file 1 [file animals-11-01575-s001.zip]

Archive with 1 entries (1 files):
- animals-1179250-supplementary.pdf
